# Supplementary material for: Hunchback is counter-repressed to regulate even-skipped stripe 2 expression in Drosophila embryos
Source: PLoS Genet. 2018 Sep 7;14(9):e1007644. doi: 10.1371/journal.pgen.1007644 (PMC6145585; doi:10.1371/journal.pgen.1007644)
Supplement: S1 Table — We quantify the effect of ventral Hb by comparing the difference in ventral and lateral peak expression levels between wild-type and sna::hb embryos (see Fig 2 and Materials and Methods). (XLSX) [file pgen.1007644.s011.xlsx]

## Sheet: Sheet1
Enhancer	Stripe	Background	Mean	Standard Error
eve3+7	3	wt	-0.175	0.0362
	3	sna::hb	-0.4002	0.0522
	7	wt	-0.4626	0.0294
	7	sna::hb	-0.6191	0.0371
eve3+7mutHb	3	wt	-0.3144	0.063
	3	sna::hb	-0.3493	0.0478
	7	wt	-0.2708	0.0408
	7	sna::hb	-0.2596	0.0188
eve3+7mutHb	3	wt	-0.4715	0.0494
(Struffi)	3	sna::hb	-0.4563	0.0313
	7	wt	-0.4102	0.0469
	7	sna::hb	-0.2909	0.0439
eve2+7	2	wt	-0.08	0.0301
	2	sna::hb	0.0072	0.0374
	7	wt	-0.14	0.0173
	7	sna::hb	0.1784	0.0286
eve2+7mutHb	2	wt	0.0049	0.0425
	2	sna::hb	-0.0141	0.046
	7	wt	-0.1072	0.0273
	7	sna::hb	0.2489	0.0433
eve2+7mutCad	7	wt	-0.0752	0.0409
	7	sna::hb	-0.4452	0.0231
eve2+7mutCad	7	wt	-0.0588	0.0157
mutHb	7	sna::hb	0.0302	0.0292
