# Supplementary material for: Hunchback is counter-repressed to regulate even-skipped stripe 2 expression in Drosophila embryos
Source: PLoS Genet. 2018 Sep 7;14(9):e1007644. doi: 10.1371/journal.pgen.1007644 (PMC6145585; doi:10.1371/journal.pgen.1007644)
Supplement: S2 Table — We compare relative stripe levels between embryos expressing different reporter constructs by normalizing lacZ expression using a huckebein co-stain [44,52]. Using this method, only comparisons between embryos stained in the same hybridization batch are meaningful. Samples contained in the same batch are grouped together in the table. (XLSX) [file pgen.1007644.s012.xlsx]

## Sheet: Sheet1
Enhancer	Stripe	Mean	Standard Error
eve2+7	2	1.7288	0.1103
	7	0.7233	0.0553
eve2+7mutHb	2	1.332	0.1583
	7	0.6271	0.0579
eve2 (Ludwig)	2	1.8741	0.0915
eve2mutHb (Ludwig)	2	1.3342	0.0721
eve2min	2	0.6397	0.043
eve2minmutHb	2	0.655	0.055
eve3+7	3	0.8298	0.0678
	7	1.307	0.1583
eve3+7mutCad	3	0.3632	0.06
	7	0.2614	0.0367
