# Supplementary material for: Hunchback is counter-repressed to regulate even-skipped stripe 2 expression in Drosophila embryos
Source: PLoS Genet. 2018 Sep 7;14(9):e1007644. doi: 10.1371/journal.pgen.1007644 (PMC6145585; doi:10.1371/journal.pgen.1007644)
Supplement: S3 Table — We calculated Kr enrichment scores for orthologs using two different PATSER score thresholds. Positive values indicate an overrepresentation in Kr binding sites compared to a null model, while negative values indicate underrepresentation. In general, Kr binding sites are enriched in eve2 orthologs and poorly enriched or depleted in eve3+7 and eve4+6 orthologs. Kr is a repressor that is thought to define the posterior border of stripe 2 [14,47], but overlaps the expression patterns driven by eve3+7 and eve4+6 [15,16]. (XLSX) [file pgen.1007644.s013.xlsx]

## Sheet: Sheet1
		score threshold = 1			score threshold = 5
Species	eve2	eve3+7	eve4+6	eve2	eve3+7	eve4+6
D. melanogaster	5	-4	-2	0	-1	2
D. simulans	19	1	-6	9	-1	-3
D. yakuba	11	2	-9	5	0	-1
D. erecta	15	0	-3	6	-1	-2
D. ananassae	10	-10	-1	7	-3	-2
D. pseudoobscura	21	-3	6	13	0	2
D. persimilis	14	-3	6	10	0	2
D. mojavensis	10	4	-12	4	2	-4
D. willistoni	8	-7	-4	5	-3	0
D. virilis	10	-8	-21	6	-3	-5
D. grimshawi	6	-14	-20	5	-4	-6
S. cynipsea	21	19	40	8	3	13
S. punctum	28	-7	15	9	-1	5
Dicranosepsis sp.	20	-10	-12	9	-4	-1
T. minor	5	-10	6	4	-2	2
T. superba	3	-11	-15	6	-6	-1
T. putris	11	-14	-16	14	-7	-4
